# Supplementary material for: Molecular Characterization and Phylogenetic Analysis of Dengue Fever Viruses in Three Outbreaks in Tanzania Between 2017 and 2019
Source: PLoS Negl Trop Dis. 2023 Apr 26;17(4):e0011289. doi: 10.1371/journal.pntd.0011289 (PMC10166554; doi:10.1371/journal.pntd.0011289)
Supplement: S1 Table — (XLSX) [file pntd.0011289.s001.xlsx]

## Sheet: S1 Table
GenBank ID	Strain name	Serotype	Genotype
OM920075	D1/TAN/739/DAR/2019	DENV-1	V
OM920076	D1/TAN/738/DAR/2019	DENV-1	V
OM920077	D1/TAN/733/DAR/2019	DENV-1	V
OM920078	D1/TAN/737/DAR/2019	DENV-1	V
OM920079	D1/TAN/732/DAR/2019	DENV-1	V
OM920080	D1/TAN/731/DAR/2019	DENV-1	V
OM920081	D1/TAN/735/DAR/2019	DENV-1	V
OM920082	D1/TAN/730/DAR/2019	DENV-1	V
OM920083	D1/TAN/729/DAR/2019	DENV-1	V
OM920084	D1/TAN/728/DAR/2019	DENV-1	V
OM920085	D1/TAN/725/DAR/2019	DENV-1	V
OM920086	D1/TAN/718/DAR/2019	DENV-1	V
OM920087	D1/TAN/717/DAR/2019	DENV-1	V
OM920088	D1/TAN/716/DAR/2019	DENV-1	V
OM920089	D1/TAN/715/DAR/2019	DENV-1	V
OM920090	D1/TAN/714/DAR/2019	DENV-1	V
OM920091	D1/TAN/713/DAR/2019	DENV-1	V
OM920092	D1/TAN/712/DAR/2019	DENV-1	V
OM920093	D1/TAN/710/DAR/2019	DENV-1	V
OM920094	D1/TAN/709/DAR/2019	DENV-1	V
OM920095	D1/TAN/708/DAR/2019	DENV-1	V
OM920096	D1/TAN/707/DAR/2019	DENV-1	V
OM920097	D1/TAN/706/DAR/2019	DENV-1	V
OM920098	D1/TAN/705/DAR/2019	DENV-1	V
OM920099	D1/TAN/703/KIL/2019	DENV-1	V
OM920100	D1/TAN/701/KIL/2019	DENV-1	V
OM920101	D1/TAN/697/DAR/2019	DENV-1	V
OM920102	D1/TAN/688/DAR/2019	DENV-1	V
OM920103	D1/TAN/687/DAR/2019	DENV-1	V
OM920104	D1/TAN/686/DAR/2019	DENV-1	V
OM920105	D1/TAN/685/DAR/2019	DENV-1	V
OM920106	D1/TAN/683/DAR/2019	DENV-1	V
OM920107	D1/TAN/682/DAR/2019	DENV-1	V
OM920108	D1/TAN/674/DAR/2019	DENV-1	V
OM920109	D1/TAN/671/DAR/2019	DENV-1	V
OM920110	D1/TAN/670/DAR/2019	DENV-1	V
OM920111	D1/TAN/665/DAR/2019	DENV-1	V
OM920112	D1/TAN/659/DAR/2019	DENV-1	V
OM920113	D1/TAN/656/DAR/2019	DENV-1	V
OM920114	D1/TAN/654/DAR/2019	DENV-1	V
OM920115	D1/TAN/653/DAR/2019	DENV-1	V
OM920116	D1/TAN/647/DAR/2019	DENV-1	V
OM920117	D1/TAN/646/DAR/2019	DENV-1	V
OM920118	D1/TAN/645/DAR/2019	DENV-1	V
OM920119	D1/TAN/644/DAR/2019	DENV-1	V
OM920120	D1/TAN/639/DAR/2019	DENV-1	V
OM920121	D1/TAN/637/DAR/2019	DENV-1	V
OM920122	D1/TAN/634/DAR/2019	DENV-1	V
OM920123	D1/TAN/630/DAR/2019	DENV-1	V
OM920124	D1/TAN/586/DAR/2019	DENV-1	V
OM920125	D1/TAN/585/DAR/2019	DENV-1	V
OM920126	D1/TAN/579/DAR/2019	DENV-1	V
OM920127	D1/TAN/574/DAR/2019	DENV-1	V
OM920128	D1/TAN/572/DAR/2019	DENV-1	V
OM920129	D1/TAN/569/DAR/2019	DENV-1	V
OM920130	D1/TAN/547/DAR/2019	DENV-1	V
OM920131	D1/TAN/543/DAR/2019	DENV-1	V
OM920132	D1/TAN/539/DAR/2019	DENV-1	V
OM920133	D1/TAN/537/DAR/2019	DENV-1	V
OM920134	D1/TAN/506/DAR/2019	DENV-1	V
OM920135	D1/TAN/502/DAR/2019	DENV-1	V
OM920136	D1/TAN/466/DAR/2019	DENV-1	V
OM920137	D1/TAN/465/DAR/2019	DENV-1	V
OM920138	D1/TAN/370/DAR/2019	DENV-1	V
OM920139	D1/TAN/353/DAR/2019	DENV-1	V
OM920140	D1/TAN/352/DAR/2019	DENV-1	V
OM920141	D1/TAN/351/DAR/2019	DENV-1	V
OM920142	D1/TAN/350/DAR/2019	DENV-1	V
OM920143	D1/TAN/344/DAR/2019	DENV-1	V
OM920144	D1/TAN/343/DAR/2019	DENV-1	V
OM920145	D1/TAN/312/DAR/2019	DENV-1	V
OM920146	D1/TAN/296/DAR/2019	DENV-1	V
OM920147	D1/TAN/295/DAR/2019	DENV-1	V
OM920148	D1/TAN/282/DAR/2019	DENV-1	V
OM920149	D1/TAN/272/DAR/2019	DENV-1	V
OM920150	D1/TAN/269/DAR/2019	DENV-1	V
OM920151	D1/TAN/262/DAR/2019	DENV-1	V
OM920152	D1/TAN/256/DAR/2019	DENV-1	V
OM920153	D1/TAN/230/DAR/2019	DENV-1	V
OM920154	D1/TAN/228/DAR/2019	DENV-1	V
OM920155	D1/TAN/27/DAR/2019	DENV-1	V
OM920156	D1/TAN/226/DAR/2019	DENV-1	V
OM920157	D1/TAN/220/DAR/2019	DENV-1	V
OM920158	D1/TAN/219/DAR/2019	DENV-1	V
OM920159	D1/TAN/218/DAR/2019	DENV-1	V
OM920160	D1/TAN/208/PW/2019	DENV-1	V
OM920161	D1/TAN/206/DAR/2019	DENV-1	V
OM920162	D1/TAN/203/DAR/2019	DENV-1	V
OM920163	D1/TAN/198/DAR/2019	DENV-1	V
OM920164	D1/TAN/96/DAR/2019	DENV-1	V
OM920165	D1/TAN/195/PW/2019	DENV-1	V
OM920166	D1/TAN/188/DAR/2019	DENV-1	V
OM920167	D1/TAN/186/DAR/2019	DENV-1	V
OM920168	D1/TAN/182/DAR/2019	DENV-1	V
OM920169	D1/TAN/151/DAR/2019	DENV-1	V
OM920170	D1/TAN/142/DAR/2019	DENV-1	V
OM920171	D1/TAN/139/DAR/2019	DENV-1	V
OM920172	D1/TAN/135/DAR/2019	DENV-1	V
OM920173	D1/TAN/131/DAR/2019	DENV-1	V
OM920174	D1/TAN/128/DAR/2019	DENV-1	V
OM920175	D1/TAN/127/DAR/2019	DENV-1	V
OM920176	D1/TAN/122/DAR/2019	DENV-1	V
OM920177	D1/TAN/120/DAR/2019	DENV-1	V
OM920178	D1/TAN/112/DAR/2019	DENV-1	V
OM920179	D1/TAN/109/DAR/2019	DENV-1	V
OM920180	D1/TAN/89/DAR/2019	DENV-1	V
OM920181	D1/TAN/38/DAR/2019	DENV-1	V
OM920182	D1/TAN/32/DAR/2019	DENV-1	V
OM920183	D1/TAN/21/TA/2019	DENV-1	V
OM920184	D1/TAN/12/DAR/2019	DENV-1	V
OM920185	D1/TAN/11/DAR/2019	DENV-1	V
OM920186	D1/TAN/07/DAR/2019	DENV-1	V
OM920187	D1/TAN/06/DAR/2019	DENV-1	V
OM920188	D1/TAN/727/DAR/2019	DENV-1	V
OM920189	D1/TAN/726/DAR/2019	DENV-1	V
OM920190	D1/TAN/724/DAR/2019	DENV-1	V
OM920191	D1/TAN/723/DAR/2019	DENV-1	V
OM920192	D1/TAN/722/DAR/2019	DENV-1	V
OM920193	D1/TAN/720/DAR/2019	DENV-1	V
OM920194	D1/TAN/719/DAR/2019	DENV-1	V
OM920195	D1/TAN/668/DAR/2019	DENV-1	V
OM920196	D1/TAN/662/DAR/2019	DENV-1	V
OM920197	D1/TAN/655/DAR/2019	DENV-1	V
OM920198	D1/TAN/652/DAR/2019	DENV-1	V
OM920199	D1/TAN/650/DAR/2019	DENV-1	V
OM920200	D1/TAN/648/DAR/2019	DENV-1	V
OM920201	D1/TAN/635/DAR/2019	DENV-1	V
OM920202	D1/TAN/597/DAR/2019	DENV-1	V
OM920203	D1/TAN/596/DAR/2019	DENV-1	V
OM920204	D1/TAN/595/DAR/2019	DENV-1	V
OM920205	D1/TAN/594/DAR/2019	DENV-1	V
OM920206	D1/TAN/592/DAR/2019	DENV-1	V
OM920207	D1/TAN/591/DAR/2019	DENV-1	V
OM920208	D1/TAN/590/DAR/2019	DENV-1	V
OM920209	D1/TAN/589/DAR/2019	DENV-1	V
OM920210	D1/TAN/588/DAR/2019	DENV-1	V
OM920211	D1/TAN/587/DAR/2019	DENV-1	V
OM920212	D1/TAN/581/DAR/2019	DENV-1	V
OM920213	D1/TAN/580/DAR/2019	DENV-1	V
OM920214	D1/TAN/567/DAR/2019	DENV-1	V
OM920215	D1/TAN/565/DAR/2019	DENV-1	V
OM920216	D1/TAN/563/DAR/2019	DENV-1	V
OM920217	D1/TAN/557/DAR/2019	DENV-1	V
OM920218	D1/TAN/556/DAR/2019	DENV-1	V
OM920219	D1/TAN/552/DAR/2019	DENV-1	V
OM920220	D1/TAN/550/DAR/2019	DENV-1	V
OM920221	D1/TAN/548/DAR/2019	DENV-1	V
OM920222	D1/TAN/545/DAR/2019	DENV-1	V
OM920223	D1/TAN/544/DAR/2019	DENV-1	V
OM920224	D1/TAN/542/DAR/2019	DENV-1	V
OM920225	D1/TAN/541/DAR/2019	DENV-1	V
OM920226	D1/TAN/532/DAR/2019	DENV-1	V
OM920227	D1/TAN/525/DAR/2019	DENV-1	V
OM920228	D1/TAN/521/DAR/2019	DENV-1	V
OM920229	D1/TAN/520/DAR/2019	DENV-1	V
OM920230	D1/TAN/518/DAR/2019	DENV-1	V
OM920231	D1/TAN/516/DAR/2019	DENV-1	V
OM920232	D1/TAN/514/DAR/2019	DENV-1	V
OM920233	D1/TAN/513/DAR/2019	DENV-1	V
OM920234	D1/TAN/512/DAR/2019	DENV-1	V
OM920235	D1/TAN/510/DAR/2019	DENV-1	V
OM920236	D1/TAN/509/DAR/2019	DENV-1	V
OM920237	D1/TAN/507/DAR/2019	DENV-1	V
OM920238	D1/TAN/505/DAR/2019	DENV-1	V
OM920239	D1/TAN/504/DAR/2019	DENV-1	V
OM920240	D1/TAN/501/DAR/2019	DENV-1	V
OM920241	D1/TAN/482/DAR/2019	DENV-1	V
OM920242	D1/TAN/464/DAR/2019	DENV-1	V
OM920243	D1/TAN/395/DAR/2019	DENV-1	V
OM920244	D1/TAN/386/DAR/2019	DENV-1	V
OM920245	D1/TAN/363/DAR/2019	DENV-1	V
OM920246	D1/TAN/357/DAR/2019	DENV-1	V
OM920247	D1/TAN/348/DAR/2019	DENV-1	V
OM920248	D1/TAN/332/DAR/2019	DENV-1	V
OM920249	D1/TAN/331/DAR/2019	DENV-1	V
OM920250	D1/TAN/324/DAR/2019	DENV-1	V
OM920251	D1/TAN/323/DAR/2019	DENV-1	V
OM920252	D1/TAN/318/DAR/2019	DENV-1	V
OM920253	D1/TAN/316/DAR/2019	DENV-1	V
OM920254	D1/TAN/315/DAR/2019	DENV-1	V
OM920255	D1/TAN/304/DAR/2019	DENV-1	V
OM920256	D1/TAN/300/DAR/2019	DENV-1	V
OM920257	D1/TAN/293/DAR/2019	DENV-1	I
OM920258	D1/TAN/281/DAR/2019	DENV-1	V
OM920259	D1/TAN/276/DAR/2019	DENV-1	V
OM920260	D1/TAN/275/DAR/2019	DENV-1	V
OM920261	D1/TAN/273/DAR/2019	DENV-1	V
OM920262	D1/TAN/266/DAR/2019	DENV-1	V
OM920263	D1/TAN/265/DAR/2019	DENV-1	V
OM920264	D1/TAN/260/DAR/2019	DENV-1	V
OM920265	D1/TAN/258/DAR/2019	DENV-1	V
OM920266	D1/TAN/243/DAR/2019	DENV-1	V
OM920267	D1/TAN/242/DAR/2019	DENV-1	V
OM920268	D1/TAN/237/DAR/2019	DENV-1	V
OM920269	D1/TAN/234/DAR/2019	DENV-1	V
OM920270	D1/TAN/229/DAR/2019	DENV-1	V
OM920271	D1/TAN/225/DAR/2019	DENV-1	V
OM920272	D1/TAN/223/DAR/2019	DENV-1	V
OM920273	D1/TAN/216/DAR/2019	DENV-1	V
OM920274	D1/TAN/214/DAR/2019	DENV-1	V
OM920275	D1/TAN/213/DAR/2019	DENV-1	V
OM920276	D1/TAN/212/DAR/2019	DENV-1	V
OM920277	D1/TAN/210/DAR/2019	DENV-1	V
OM920278	D1/TAN/205/DAR/2019	DENV-1	V
OM920279	D1/TAN/204/DAR/2019	DENV-1	V
OM920280	D1/TAN/201/DAR/2019	DENV-1	V
OM920281	D1/TAN/200/DAR/2019	DENV-1	V
OM920282	D1/TAN/193/DAR/2019	DENV-1	V
OM920283	D1/TAN/192/DAR/2019	DENV-1	V
OM920284	D1/TAN/190/DAR/2019	DENV-1	V
OM920285	D1/TAN/189/DAR/2019	DENV-1	V
OM920286	D1/TAN/185/DAR/2019	DENV-1	V
OM920287	D1/TAN/184/DAR/2019	DENV-1	V
OM920288	D1/TAN/183/DAR/2019	DENV-1	V
OM920289	D1/TAN/177/DAR/2019	DENV-1	V
OM920290	D1/TAN/175/DAR/2019	DENV-1	V
OM920291	D1/TAN/174/DAR/2019	DENV-1	V
OM920292	D1/TAN/173/DAR/2019	DENV-1	V
OM920293	D1/TAN/171/DAR/2019	DENV-1	V
OM920294	D1/TAN/170/DAR/2019	DENV-1	V
OM920295	D1/TAN/169/DAR/2019	DENV-1	V
OM920296	D1/TAN/168/DAR/2019	DENV-1	V
OM920297	D1/TAN/166/DAR/2019	DENV-1	V
OM920298	D1/TAN/164/DAR/2019	DENV-1	V
OM920299	D1/TAN/163/DAR/2019	DENV-1	V
OM920300	D1/TAN/162/DAR/2019	DENV-1	V
OM920301	D1/TAN/161/DAR/2019	DENV-1	V
OM920302	D1/TAN/160/DAR/2019	DENV-1	V
OM920303	D1/TAN/159/DAR/2019	DENV-1	V
OM920304	D1/TAN/158/DAR/2019	DENV-1	V
OM920305	D1/TAN/157/DAR/2019	DENV-1	V
OM920306	D1/TAN/156/DAR/2019	DENV-1	V
OM920307	D1/TAN/155/DAR/2019	DENV-1	V
OM920308	D1/TAN/154/DAR/2019	DENV-1	V
OM920309	D1/TAN/153/DAR/2019	DENV-1	V
OM920310	D1/TAN/150/DAR/2019	DENV-1	V
OM920311	D1/TAN/149/DAR/2019	DENV-1	V
OM920312	D1/TAN/148/DAR/2019	DENV-1	V
OM920313	D1/TAN/147/DAR/2019	DENV-1	V
OM920314	D1/TAN/146/DAR/2019	DENV-1	V
OM920315	D1/TAN/145/DAR/2019	DENV-1	V
OM920316	D1/TAN/144/DAR/2019	DENV-1	V
OM920317	D1/TAN/143/DAR/2019	DENV-1	V
OM920318	D1/TAN/141/DAR/2019	DENV-1	V
OM920319	D1/TAN/140/DAR/2019	DENV-1	V
OM920320	D1/TAN/138/DAR/2019	DENV-1	V
OM920321	D1/TAN/137/DAR/2019	DENV-1	V
OM920322	D1/TAN/136/DAR/2019	DENV-1	V
OM920323	D1/TAN/133/DAR/2019	DENV-1	V
OM920324	D1/TAN/132/DAR/2019	DENV-1	V
OM920325	D1/TAN/130/DAR/2019	DENV-1	V
OM920326	D1/TAN/129/DAR/2019	DENV-1	V
OM920327	D1/TAN/126/DAR/2019	DENV-1	V
OM920328	D1/TAN/125/DAR/2019	DENV-1	V
OM920329	D1/TAN/124/DAR/2019	DENV-1	V
OM920330	D1/TAN/123/DAR/2019	DENV-1	V
OM920331	D1/TAN/121/DAR/2019	DENV-1	V
OM920332	D1/TAN/118/DAR/2019	DENV-1	V
OM920333	D1/TAN/17/DAR/2019	DENV-1	V
OM920334	D1/TAN/115/DAR/2019	DENV-1	V
OM920335	D1/TAN/113/DAR/2019	DENV-1	V
OM920336	D1/TAN/111/DAR/2019	DENV-1	V
OM920337	D1/TAN/110/DAR/2019	DENV-1	V
OM920338	D1/TAN/108/DAR/2019	DENV-1	V
OM920339	D1/TAN/106/DAR/2019	DENV-1	V
OM920340	D1/TAN/104/DAR/2019	DENV-1	V
OM920341	D1/TAN/103/DAR/2019	DENV-1	V
OM920342	D1/TAN/102/DAR/2019	DENV-1	V
OM920343	D1/TAN/101/DAR/2019	DENV-1	V
OM920344	D1/TAN/100/DAR/2019	DENV-1	V
OM920345	D1/TAN/99/DAR/2019	DENV-1	V
OM920346	D1/TAN/98/DAR/2019	DENV-1	V
OM920347	D1/TAN/97/DAR/2019	DENV-1	V
OM920348	D1/TAN/95/DAR/2019	DENV-1	V
OM920349	D1/TAN/94/DAR/2019	DENV-1	V
OM920350	D1/TAN/93/DAR/2019	DENV-1	V
OM920351	D1/TAN/92/DAR/2019	DENV-1	V
OM920352	D1/TAN/88/DAR/2019	DENV-1	V
OM920353	D1/TAN/87/DAR/2019	DENV-1	V
OM920354	D1/TAN/86/DAR/2019	DENV-1	V
OM920355	D1/TAN/85/DAR/2019	DENV-1	V
OM920356	D1/TAN/84/DAR/2019	DENV-1	V
OM920357	D1/TAN/82/TA/2019	DENV-1	V
OM920358	D1/TAN/81/TA/2019	DENV-1	V
OM920359	D1/TAN/80/TA/2019	DENV-1	V
OM920360	D1/TAN/75/TA/2019	DENV-1	V
OM920361	D1/TAN/74/TA/2019	DENV-1	V
OM920362	D1/TAN/73/TA/2019	DENV-1	V
OM920363	D1/TAN/72/TA/2019	DENV-1	V
OM920364	D1/TAN/67/TA/2019	DENV-1	V
OM920365	D1/TAN/66/TA/2019	DENV-1	V
OM920366	D1/TAN/65/TA/2019	DENV-1	V
OM920367	D1/TAN/64/TA/2019	DENV-1	V
OM920368	D1/TAN/63/TA/2019	DENV-1	V
OM920369	D1/TAN/62/TA/2019	DENV-1	V
OM920370	D1/TAN/60/TA/2019	DENV-1	V
OM920371	D1/TAN/58/TA/2019	DENV-1	V
OM920372	D1/TAN/56/TA/2019	DENV-1	V
OM920373	D1/TAN/55/TA/2019	DENV-1	V
OM920374	D1/TAN/53/TA/2019	DENV-1	V
OM920375	D1/TAN/52/TA/2019	DENV-1	V
OM920376	D1/TAN/51/TA/2019	DENV-1	V
OM920377	D1/TAN/50/TA/2019	DENV-1	V
OM920378	D1/TAN/49/TA/2019	DENV-1	V
OM920379	D1/TAN/48/TA/2019	DENV-1	V
OM920380	D1/TAN/46/TA/2019	DENV-1	V
OM920381	D1/TAN/45/TA/2019	DENV-1	V
OM920382	D1/TAN/44/TA/2019	DENV-1	V
OM920383	D1/TAN/43/DAR/2019	DENV-1	V
OM920384	D1/TAN/42/DAR/2019	DENV-1	V
OM920385	D1/TAN/41/DAR/2019	DENV-1	V
OM920386	D1/TAN/40/DAR/2019	DENV-1	V
OM920387	D1/TAN/39/DAR/2019	DENV-1	V
OM920388	D1/TAN/37/DAR/2019	DENV-1	V
OM920389	D1/TAN/36/DAR/2019	DENV-1	V
OM920390	D1/TAN/35/DAR/2019	DENV-1	V
OM920391	D1/TAN/31/DAR/2019	DENV-1	V
OM920392	D1/TAN/33/DAR/2019	DENV-1	V
OM920393	D1/TAN/30/TA/2019	DENV-1	V
OM920394	D1/TAN/29/TA/2019	DENV-1	V
OM920395	D1/TAN/28/TA/2019	DENV-1	V
OM920396	D1/TAN/26/TA/2019	DENV-1	V
OM920397	D1/TAN/25/TA/2019	DENV-1	V
OM920398	D1/TAN/24/TA/2019	DENV-1	V
OM920399	D1/TAN/20/TA/2019	DENV-1	V
OM920400	D1/TAN/19/TA/2019	DENV-1	V
OM920401	D1/TAN/18/DAR/2019	DENV-1	V
OM920402	D1/TAN/16/DAR/2019	DENV-1	V
OM920403	D1/TAN/14/DAR/2019	DENV-1	V
OM920404	D1/TAN/13/DAR/2019	DENV-1	V
OM920405	D1/TAN/04/DAR/2019	DENV-1	V
OM920406	D1/TAN/03/DAR/2019	DENV-1	V
OM920407	D1/TAN/02/DAR/2019	DENV-1	V
OM920408	D1/TAN/702/KIL/2019	DENV-1	V
OM920409	D1/TAN/699/KIL/2019	DENV-1	V
OM920410	D1/TAN/693/DAR/2019	DENV-1	V
OM920411	D1/TAN/689/DAR/2019	DENV-1	V
OM920412	D1/TAN/227/DAR/2019	DENV-1	V
OM920413	D1/TAN/196/DAR/2019	DENV-1	V
OM920414	D1/TAN/195/DAR/2019	DENV-1	V
OM920415	D1/TAN/01/DAR/2019	DENV-1	V
