# Supplementary material for: Molecular Characterization and Phylogenetic Analysis of Dengue Fever Viruses in Three Outbreaks in Tanzania Between 2017 and 2019
Source: PLoS Negl Trop Dis. 2023 Apr 26;17(4):e0011289. doi: 10.1371/journal.pntd.0011289 (PMC10166554; doi:10.1371/journal.pntd.0011289)
Supplement: S2 Table — (XLSX) [file pntd.0011289.s002.xlsx]

## Sheet: S2 Table
GenBank ID	Strain name	Serotype	Genotype
OM920035	D3/TAN/37/DAR/2018	DENV-3	III
OM920036	D3/TAN/36/DAR/2018	DENV-3	III
OM920037	D3/TAN/06/DAR/2017	DENV-3	III
OM920038	D3/TAN/15/DAR/2017	DENV-3	III
OM920039	D3/TAN/10/DAR/2017	DENV-3	III
OM920040	D3/TAN/09/DAR/2017	DENV-3	III
OM920041	D3/TAN/07/DAR/2017	DENV-3	III
OM920042	D3/TAN/06/PW/2017	DENV-3	III
OM920043	D3/TAN/02/DAR/2017	DENV-3	III
OM920044	D3/TAN/01/DAR/2017	DENV-3	III
OM920045	D3/TAN/33/DAR/2018	DENV-3	III
OM920046	D3/TAN/27/DAR/2018	DENV-3	III
OM920047	D3/TAN/23/DAR/2018	DENV-3	III
OM920048	D3/TAN/21/DAR/2018	DENV-3	III
OM920049	D3/TAN/20/DAR/2018	DENV-3	III
OM920050	D3/TAN/19/DAR/2018	DENV-3	III
OM920051	D3/TAN/18/DAR/2018	DENV-3	III
OM920052	D3/TAN/17/DAR/2018	DENV-3	III
OM920053	D3/TAN/16/DAR/2018	DENV-3	III
OM920054	D3/TAN/14/DAR/2018	DENV-3	III
OM920055	D3/TAN/12/DAR/2018	DENV-3	III
OM920056	D3/TAN/11/DAR/2018	DENV-3	III
OM920057	D3/TAN/10/DAR/2018	DENV-3	III
OM920058	D3/TAN/09/DAR/2018	DENV-3	III
OM920059	D3/TAN/08/DAR/2018	DENV-3	III
OM920060	D3/TAN/07/DAR/2018	DENV-3	III
OM920061	D3/TAN/06/DAR/2018	DENV-3	III
OM920062	D3/TAN/05/DAR/2018	DENV-3	III
OM920063	D3/TAN/04/DAR/2018	DENV-3	III
OM920064	D3/TAN/03/DAR/2018	DENV-3	III
OM920065	D3/TAN/02/DAR/2018	DENV-3	III
OM920066	D3/TAN/01/DAR/2018	DENV-3	III
